# Supplementary material for: Phenotypic flexibility as a measure of health: the optimal nutritional stress response test
Source: Genes Nutr. 2015 Apr 21;10(3):13. doi: 10.1007/s12263-015-0459-1 (PMC4404421; doi:10.1007/s12263-015-0459-1)
Supplement: Supplementary file 2 — Supplementary material 2 (XLSX 48 kb) [file 12263_2015_459_MOESM2_ESM.xlsx]

## Sheet: OGTT
					OGTT
Health outcome/main organ system	Process	Sub-process	Plasma parameter	Other measurements	healthy	Literature	group of sub-optimal health	Literature
Gut health	Gut hormone production		GLP-1		­	3
Adipose tissue health	Lipolysis		total NEFA		¯	3
			individual FFA		¯	4,5
			Glycerol		¯	2,3	less ↓ in high fasting insulin	2
	Lipokine & Adipokine production		Adiponectin				no response MS	6
Systemic stress response	Systemic insulin sensitivity			HOMA-IR			¯ trend MS WC>85 (at 2h)	6
			Glucose		­	13,15,16	­ MS WC>85; ­ schizophrenia; ­ depression; ¯ short sleepers; ­ gestational D; ­ IGT	6; 13; 12; 14; 17; 17
	Oxidative stress		Uric acid				¯ MS WC<85; no response MS WC>85	6; 6
			TBARS				¯ trend MS WC<85; no response MS WC>85	6; 6
	nitrosative stress		3-nitrotyrosine		­	15	­ T2D	15
	Chronic low-grade inflammation		IL-1β		no response	8
			IL-6		no response	8
			IL-8		no response	8
			IL-10		no response	8
			IL-12p70		no response	8
			TNF-α		no response	8
			IFN-γ		no response	8
			oxylipins		¯	8
				gene expression of 100 inflammatory genes in white blood cells: CXCR3,Il10RA,INSIG1,PDK4,ITGB1,LCN2,SLC25A20	differential response compared to water control	8
				Haematology	­ leukocytes	7,8
	ER stress		Mannose		¯	4
Muscle health	Protein metabolism		Isoleucine		¯	3,4	less ↓ in high fasting insulin	2
			Leucine		¯	3	less ↓ in high fasting insulin	2
			Valine		¯	2,3,4	less ↓ in high fasting insulin	2
	Muscle tissue injury control		Lactate		­	2	less ­ in high fasting insulin	2
			3-methylhistidine		¯	3
			4-hydroxyproline		¯	4
Liver health	Core metabolism	β-oxidation	Acylcarnitines		¯	5;16
			Free carnitine		­	16
		Ketogenesis	β-hydroxybutyrate		¯	2,3	less ↓ in high fasting insulin	2
		Glycolysis/glyconeogenesis	Pyruvate		­	2
			Alanine		­	2
		Purine degradation	Hypoxanthine		¯	2
	Lipoprotein production		HDL		no response	18	¯ MS	6
			Total cholesterol		¯	18	¯ MS	6
			SPM, PC, LPC, ChE		no response (SPM, PC, ChE); ­ LPC	19; 5	no response (SPM, PC)	19
			LDL		¯	18
			Total TG		¯; no response	18; 15	¯ MS WC<85; no response MS WC>85	6; 6
			TG of low carbon number and double bond content		¯	19	less ↓ in high fasting insulin	19
			TG of high carbon number and double bond content		­	19
			RLPC		¯	18
			RLPTG		¯	18
			Apolipoprotein B		¯	18
	Bile production	Unconjugated bile acids			¯	20
		Conjugated bile acids			­	20,5,2
			Glycochenodeoxycholic acid				less ­ in high fasting insulin	2
			7α-hydroxy-4-cholesten-3-one		¯	20
	Fibrosis & inflammation		CRP		no response	8
Kidney health	(Re)absorption		cysteine		¯;­	3,4
	Urea cycle		Aspartic acid		trend ¯	3
			Glutamic acid		no response	3
			Ornitine		¯	2,3,4
			Urea		¯	3
Vasculature health	Blood pressure regulation			Systolic/Diastolic BP			¯ (Sbp, Dbp) MS WC<85, no response (Sbp, Dbp) MS WC>85	6
	Endothelial integrity & flexibility	NO formation	Arginine		¯	2,3,4
			Citrulline		¯	2,3,4
		Adhesion	E-selectin		­	15	­ T2D	15
			VCAM1		­	8,15	­ T2D	15
			ICAM1		­	8,15	­ T2D	15
Pancreas health	Beta-cell function		Insulin		­	15,16	­ short & long sleepers	14
				HOMA-B			­ MS WC>85 (at 2h)	6
Brain health	HPA axis			Heart rate variability	no response	1	­ MS	1
	Neurotransmitters & precursors		Histidine		¯	2,3
			Tyrosine		¯	2,3,4
			Glycine		trend ¯	3
			Phenylalanine		¯	2,3,4
			Methionine		¯	2,3,4	less ↓ in high fasting insulin	2

## Sheet: OPTT
					OPTT
Health outcome/main organ system	Process	Sub-process	Plasma parameter	Other measurements	healthy	Literature	group of sub-optimal health	Literature
Adipose tissue health	Lipolysis		total NEFA		¯	31	¯ glycogenosis	31
Systemic stress response	Systemic insulin sensitivity		Glucose				­ glycogenosis	31
Muscle health	Muscle tissue injury control		Lactate				no response glycogenosis	31
Kidney health	(Re)absorption		Creatinine		­	32

## Sheet: OLTT
					OLTT
Health outcome/main organ system	Process	Sub-process	Plasma parameter	Other measurements	healthy	Literature	group of sub-optimal health	Literature
Gut health	Gut hormone production		GIP		­	23	­ NASH; ↑MetS	23; 51
			GLP-1				↑MetS	51
	Gut-mediated inflammation control		Endotoxin		no response	22	­ obese; ­ IGT; ­ T2D	22; 22; 22
	Chylomicron production			Lipoproteins	­	23	­ NASH	23
Adipose tissue health	Lipolysis		individual FFA		­; ¯; first up, than down	23,26; 21,50; 47	no response obese; ↑ obese; ­ NASH; ¯ obese; ­ overweight plus elevated TG; ­ obese coronary heart disease; healthy vs MetS	22; 45; 23; 21; 25; 26; 51
	Lipokine & Adipokine production		Adiponectin		­	23	¯ NASH	23
			Leptin				¯ obese; no response T2D	45; 24
			Resistin		­	23	­ NASH	23
Systemic stress response	Systemic insulin sensitivity		Glucose		no difference compared to water control; ↓; ↑	8; 21,47;50	¯ obese; no response obese; ¯ overweight; no response NASH; no response T2D	21,45; 22; 25; 23; 24
	Oxidative stress		Dichlorofluorescein (DCF)				­ obese	45
			TBARS				­ obese	45
				total antioxidant status	­	23	¯ NASH	23
	nitrosative stress		3-nitrotyrosine		­	27	­ T2D	27
			IL-1β		no response; ↑	47;50
	Chronic low-grade inflammation		IL-6		no difference compared to water control; ↑	8; 50	no response obese; ↑ MetS	45; 51
				haematology	no difference compared to water control; water control increased	8
			CRP		no response	8,47,50
			Il-8		no difference compared to water control; water control decreased	8
			IFNy		no response	8
			Il-1b		no response	8
			IL-10		no response	8
			IL-18				↑MetS	51
			Il-12p70		no response	8
				gene expression of 85 inflammatory genes in white blood cells: ACADVL, CYP4F3, ERK	differential response compared to water control	8
				PBMC gene expression: Il-8 and CD45 (ICAM-1)	↑	47	differences in PBMC gene regulation lean and obese	49
			oxylipins		↓ compared to water control (precursors, LA derivatives, AA LOX derivatives), ↑compared to water control (AA CYP derivatives); ; differences between fatty acid type challenge	8;48	no differences lean vs obese; differential response healthy vs MetS	48; 51
				Haematology	­ leukocytes	50
			TNF-α		↑at 0,5 and 1 hr compared to control; no response; ↑	8; 47,51	no response obese; tendency ¯ T2D	45; 24
	Adaptation carb/lipid switch			Energy expenditure	­	21	­ obese	21
				Fat oxidation	­	21	­ obese; ↑ MetS	21; 51
				Respiratory quotient	¯	21	¯ obese	21
Liver health	Lipoprotein production		VLDL		­	23	­ NASH	23
			HDL		¯; no response	28; 22	¯ T2D; ¯ obese; ¯ IGT	28,22; 28,22; 22
			Total cholesterol		no response; ­	24; 28	no response T2D; ­ T2D; no response obese	22,24,28; 27; 28
			LDL		¯	28	¯ T2D; ¯ obese; ¯ IGT; no response NASH; no response obese	28,22; 22; 22; 23; 29
			Total TG		­	8,47,50	­ obese; ­ T2D; ­ BMI>27 and elevated TG; ­ NASH	29,24,22,21; 27,29,24,22,21; 25; 23
	Hepatic tissue injury control		CK18 fragments		­	23	­ NASH	23
	Fibrosis & inflammation		CRP		no response	47.5	no response obese	45
			ALAT		↑	50
			ASAT		↑	50
Vasculature health	Blood pressure regulation			Systolic/Diastolic BP	no response (Sbp); ¯ (Dbp); ↑ (Sbp)	42; 47,50	no response (Sbp) obese; ¯ (Dbp) obese	42
				Heart rate (BPM)	¯; ↑	42; 47,50	↑ obese; ↓ obese	45,29; 42
				central pulse pressure	↑	47
				Augmentation Index (AIX)	¯	42.5	¯ obese	42
				Flow-mediated vasodilatation	↓, but not different from control; ↓	47; 50	¯ obese	45.29
	Endothelial integrity & flexibility	Adhesion	PAI-1				no response T2D	24
			SAA		no difference compared to water control; water control decreased	8,47,50
			VCAM		no response; ↑	8,47,50; 27,40,42	­ T2D	42
			ICAM-1		no difference compared to water control; water control decreased;↑	8,47; 27,40,42,50	­ T2D	42
			E-selectin		no response; ↑	8,42,47,50; 27	no response T2D	42
			Thrombomodulin		no response	8.47
			P-selectin		no response; ↑	8,47,50; 50
			vWF		↑	50
			ICAM-3		no response;↑	8,47;42,50	­ T2D	42
			Thrombomodulin		↓; no response	42;50	¯ T2D	42
				cell surface activation markers	monocyte CD11a,CD11b,CD621, neutrophil CD11a,CD11b,CD621, lymphocyte CD621 ↑	40.5	lymphocyte CD11a, CD11b ↓ in lean, no change in obese	46
Pancreas health	Beta-cell function		Insulin		­	8,16,26,21,42,47,50	­ obese; ¯ overweight with elevated TG; ­ obese CVD; ­ T2D; no response NASH; ↑ MS	21,45; 25; 26; 24,28,42; 23;51
			C-peptide		­	28	­ obese; ­ T2D; ↑ MetS	45; 28; 51
			Pancreatic polypeptide - PP		¯	30
Brain health	Endocrine responses		Cortisol				¯ overweight	21
	HPA axis			Heart rate variability			¯ obese	45

## Sheet: OPGLTT
					OPGLTT
Health outcome/main organ system	Process	Sub-process	Plasma parameter	Other measurements	healthy	Literature	group of sub-optimal health	Literature
Gut health	Host-microbe interaction		Indole-3-propionic acid (IPA)		­ overweight	33
	Intestinal integrity, barrier function		Xylose		¯ overweight	33
			Arabinose		¯ overweight	33
			Fructose		­ overweight	33
	Gut hormone production		GLP-1		­ overweight	33
			GIP				­ T2D	35
			Ghrelin		¯	34	no response (morbid) obese	34
			Acylated ghrelin		¯	34	no response (morbid) obese	34
			CCK		­	34	­ (morbid) obese	34
			Gastrin		­	34	­ (morbid obese)	34
			PYY		­	33.34	­ (morbid) obese	34
	Gut-mediated inflammation control		IgA		¯ overweight	33
Adipose tissue health	Lipolysis		individual FFA		↑ overweight;	33	¯ overweight; ¯ T2D	36; 35
			total FFA				differential lean-obese; healthy vs MetS	46
			Glycerol		­ overweight	33
	Lipokine & Adipokine production		Adiponectin		­	10	¯ T2D	10
			Leptin		¯ (tendency)	37	¯ (tendency) T2D	37
Systemic stress response	Systemic insulin sensitivity		Glucose		­; no response	33,36,38,15; 52	­ T2D; ­ MS; ­ overweight; ­ (morbid) obese; ­ T2D macroangiopathy	38; 36; 34,46; 39
	Oxidative stress		Uric acid		¯ overweight	33
			Myeloperoxidase (MPO)		­ overweight	33
			Malondialdehyde (MDA)		­	39	­ T2D with elevated TG	39
			TBARS		­	39	­ T2D	39
				Superoxide dismutase (SOD) activity	no response	39	no response	39
			Vitamin E				¯ overweight	33
				Glutathione balance	­	39	­ T2D	39
	Chronic low-grade inflammation		CRP		no response	8
			IFNy		no response	8
			Il-1b		no response	53
			IL-6		¯; ­; no response; ↑ but not different from control	40; 9,11,33; 10,11; 8,47	­ T2D; blunted response MetS	11; 51
			IL-8		­; no response; ↓but not different from water control	33,40,47,50; 10,50;8	no response T2D; ↑ MetS	10
			Il-10		no response	8
			Il12p70		no response	8
			IL-18		­	10	­ T2D	10
			TNF-α		no response; ­	8,10,11,40; 9,11	­ T2D	11
			CD40		¯ overweight	33
			MIP1-β/CCL4		­ overweight	33
			EN-RAGE/S100A12		­ overweight	33
			MDC/CCL22		­ overweight	33
			oxylipins		↓ compared to water control (precursors, LA derivatives, AA LOX derivatives), ↑compared to water control (AA CYP derivatives); differences between fatty acid type challenge	8
				gene expression of 85 inflammatory genes in white blood cells: CCR2, CLEC10A,ITGAL,IL18,SELPLG, SLC25A20	differential response compared to water control	8
				Haematology	­ leukocytes	8,41,50,53	­ leukocytes T2D; % neutrophils, % lymphocytes,%monocytes obese↓	41;46
				Energy expenditure	↑	52	­ overweight	36
	Adaptation carb/lipid switch			Fat oxidation	no response	52	no response overweight	36
				Carbohydrate oxidation	no response		­ overweight	36
Muscle health	ER stress		Mannose	­ overweight	33
	Protein metabolism		Isoleucine	­ overweight	33
			Leucine	­ overweight	33
			Valine	­ overweight	33
			3-methylhistidine	­ overweight	33
	Muscle tissue injury control		Beta-alanine	­ overweight	33
			Acylcarnitines		¯	16	­ overweight, ¯ C3 and C4 carnitine overweight	36
Liver health	Core metabolism	β-oxidation	Free carnitine		­	16
			Succinate	­ overweight	33
		Citric acid cycle	α-ketoglutaric acid	­ overweight	33
			Citric acid	­ overweight	33
			β-hydroxybutyrate
		Ketogenesis	3-hydroxybutanoic acid		­ overweight	33
			Pyruvic acid		­ overweight	33
			Acetoacetate		­ overweight	33
			Pyruvate		­ overweight	33
		Glycolysis/glyconeogenesis	Glycine		¯ overweight	33
			HDL		no response; ↓; ↑	8,37,10; 41,38; 39	¯ T2D; ­ trend T2D	38,41,44; 39
	Lipoprotein production		Total cholesterol		↑; no response	39;41,10,8	no response T2D; ­ T2D;	34,38,42; 39,41
			SPM, PC, LPC, ChE		¯ overweight (SPM); ­ overweight (PA, OA, C18:2 LPC)	33; 33
			LDL		no response; ↑	8,9,37,39,41,10; 38	¯ T2D; ­ trend T2D; no response obese	38,41; 39; 38
			Total TG		­	10,38,41,52,33	­ MS; ­ T2D	38; 38,10,41,39,46
			Apolipoprotein C-III		­ overweight	33
			Apolipoprotein A-1		¯ overweight	33
	Fibrosis & inflammation		CRP		no response; ­	10,11,40,47,50; 8,9	no response T2D	41
	Damage		Tenascin C		¯ overweight	33
			Creatinine		­ overweight	33
			Glutamic acid		­ overweight	33
Kidney health	(Re)absorption		Ornitine		­ overweight	33
	Urea cycle		Urea		­ overweight	33
Vasculature health	Blood pressure regulation			Augmentation Index (AIX)	¯	43	¯ T2D	43
	Endothelial integrity & flexibility	Adhesion	Fibrinogen		¯ overweight	33
			E-selectin		­; no response	11,15; 8	­ T2D; no response obese	11.15
			P-selectin		no response; ↑	8
			VCAM1		­	8,9,11,15,33	­ T2D	11.15
			ICAM1		↑	8,9,11,15	­ T2D	11.15
			thrombomodulin		↓ but not different from control	8
			SAA		↓	8
			ICAM3		no response	8
			Serum amyloid P		¯ overweight	33
			Factor VII		¯ overweight	33
			Apolipoprotein H		¯ overweight	33
			MMP1		↑	53
			MMP2		¯ overweight	33
			MMP9		­ overweight	33.53
Pancreas health	Beta-cell function		Insulin		­; no response	16,34,38,52; 10	­ (morbid) obese;; ­ T2D	34,42,33,46; 38; 38,37,10
			Pancreatic polypeptide - PP		­ overweight	33
Brain health	Endocrine responses		Cortisol		¯ overweight	33
			Testosterone		¯ overweight	33
			Progesterone		¯ overweight	33
			Sex hormone binding globulin (SHBG)		¯ overweight	33
	Neurotransmitters & precursors		Histidine		­ overweight	33
			Tyrosine		­ overweight	33
			Tryptophane		­ overweight	33
			Phenylalanine		­ overweight	33
			Methionine		­ overweight	33
			Thyroid stimulating hormone (TSH)		¯ overweight	33
			Thyroxine binding globulin (TBG)		¯ overweight	33

## Sheet: literature
OGTT
1	Severeyn	Brazilian Journal of Biomedical Engineering	28	2012	272	humans	n=25	healthy vs metabolic syndrome		OGTT	HRV	t=0, 30, 60, 90, 120
2	Shaham	MolSysBiol	4	2008	214	human	n=22 + 25 healthy, n=25 IGT	healthy, IGT	plasma	OGTT	97 metabolites (list available)	t= 0, 30, 60, 90, 120 min
3	Skurk	Metabolomics	7	2011	388	human	n=7	healthy	plasma	OGTT	amino acids, acylcarnitines and phospholipids	t = 0, 15, 30, 45, 60, 90, 120, 180 min
4	Spegel	Metabolomics	6	2010	56	human	n=6	healthy	plasma	OGTT	66 identified metabolites	t = 0, 15, 30, 45, 60, 75, 90, 105, 120 min
5	Zhao	AmJPhysiolEndocrinMetab	296	2009	E384	human	n=16	healthy	plasma	OGTT	untargeted profiling	t = 0, 30, 60, 90, 120 min
6	Nakatsuji	Metabolism Clinical and Experimental	59	2010	520	humans	n=30	waist circumference <85 vs. >85	plasma	OGTT	clinical biochemistry, morphometric measurements	t=0, 30, 60, 120 min
7	Van Oostrom	Metabolism	52	2003	199	human		healthy
8	Wopereis	BMC Med Genomics	6	2013	44	human	n=14	healthy	blood	OGTT	IFNγ, IL-1β, IL-6, IL-8, IL-10, IL-12p70, TNF-α CRP, ICAM-1, VCAM-1, SAA, E-selectin, P-selectin, thrombomodulin, leukocytes, neutrophils, lymphocytes, glucose, insulin, triglycerides, gene expression in blood cells, oxylipin profiles	0, 0.5, 1, 2, 4, 6, 8 and 10 h
12	Garcia-Rizo	Brain Behav Immun	5	2012		human		patients with depression
13	Kirkpatrick	Schizophr Res	107	2009	122	human		patients with schizophrenia
14	Chaput	Diabetologia	50	2007	2298	human		IGT and T2D		OGTT
15	Cereillo	Diabetes	53	2004	3	humans	n=30, 20	DB2 patients (30), normal (20)	plasma	OGTT	Glycemia, triglyceride- mia, plasma nitrotyrosine, ICAM-1, VCAM-1, and E- selectin	T=0, 60, 120, 180, 240 min
16	Krug	FASEB	26	2012	6	humans	n=15	Healthy	plasma	OGTT, OLTT, meal, exercise, cold stress	metabolites	0, 15, 30, 45, 60, 90, 120, 180, and 240 min
17	Halbritter	Diabetes technology & therapeutics	14	2012	917	humans	N=52	pregnant healthy	breath	OGTT	volatile organic compounds in breath	16 time points over 120 minutes
18	Ogita	Clinica Chimica Acta	387	2008	36	humans	N=10	healthy	plasma	OGTT	glucose, insulin, TC, TG, HDL, LDL, RLPC, RLPTG, sdLDLC, Apo A1, Apo B and Apo E	T=0, 30, 60, 120, 180 min
19	Rhee	JClinInvest	121	2011	1402	human	n=189	diabetic vs healthy	plasma	OGTT	lipids	t= 0, 120 min
20	Matysik	ChemPhysLipids	164	2011	525	human	n=73	healthy	serum	OGTT	bile acids	t= 0, 60, 120 min
OLTT
8	Wopereis	BMC Med Genomics	6	2013	44	human	n=14	healthy	blood	OLTT (200 mL whipping cream): per 100 g: 2.3 g protein, 3.1 g carbohydrates, 35.6 g fat (85% fat)	IFNγ, IL-1β, IL-6, IL-8, IL-10, IL-12p70, TNF-α CRP, ICAM-1, VCAM-1, SAA, E-selectin, P-selectin, thrombomodulin, leukocytes, neutrophils, lymphocytes, glucose, insulin, triglycerides, gene expression in blood cells, oxylipin profiles	0, 0.5, 1, 2, 4, 6, 8 and 10 h
15	Cereillo	Diabetes	53	2004	3	humans	n=30, 20	DB2 patients (30), normal (20)	plasma	OGTT	Glycemia, triglyceride- mia, plasma nitrotyrosine, ICAM-1, VCAM-1, and E- selectin	T=0, 60, 120, 180, 240 min
21	Blaak	Jl of Clin. Endo. & Metab.	91	2006	1462	human	n=814	obese vs. lean	plasma	liquid saturated fat load: double cream + butter (40g fat/100g); 95E% fat (60% SFA), 3E% carbohydrate, 2E% protein.	Glucose, insulin, free fatty acids, triacylglycerides, cortisol in blood, Fat oxidation using ventilated hood	t=0, 60, 120, 180 min
22	Harte and Varma	Diabetes Care	35	2012	376	human	n=54	n=9 healthy controls, n=15 obese subjects, n=12 patients with impaired glucose tolerance, n=18 T2DM	serum	high-fat meal = 75g fat, 5g carbohydrates, 6g protein)	renal function, glucose, HbA1c, cholesterol profile, ECG, blood pressure, endotoxin, lipids	t=0, 60, 120, 180, 240 min
23	Musso	Am J of Clin Nutr	89	2009	558	human	n=32	NASH patients	serum	oral fat load: carbohydrate free; dairy cream & egg yolk	lipids, CK18, GIP, resistin, glucose, insulin, adiponectin	t=0, 120, 240, 360, 480, 600 min
24	Wu	Lipids in Health and Disease	3	2004		human	n=24	n=10 normal subjects, n=14 T2DM	plasma	OLTT (Lipovenos MCT 20% solution, containing 25g glycerol, 200g soybean oil, 12g phophatidylcholine in 1000 ml emulsion)	glucose, insulin, lipid profile, PAI1, leptin, TNFa	t=0, 15, 30, 45, 60, 90, 120 min
25	Dekker	Appl. Physiol. Nutr. Metab.	32	2007	1073	human	n=9	males, aged 40-70, BMI>27, elevated TG levels	serum & plasma	1 gram lipid/kg BW; devoid of protein or carbohydrate; 2 palm stearin/soy bean oil (=linoleic acid) ratio's tested 0.2 and 2.0.	glucose, insulin, FFA, lipid profile	t=0, 120, 180, 240, 300, 360, 480 min
26	Wuesten	Diabetes Care	28	2005	360	human	n=33	n=16 obese males with coronary heart disease, n=17 healthy control males and females	plasma	1) frequently sampled intravenous GTT (FSivGTT; 40% glucose, 0.3 g/kg) without fat consumption; 2) same experimental setup as 1) performed 4 hours after previous oral fat ingestion (1.5 g/kg (lean body mass) TG emulsion = 50% sunflower oil, vitamin A)	glucose, insulin, FFA	t=-20, 0, 4, 6, 8, 10, 12, 14, 16, 19, 20, 25, 30, 40, 50, 60, 90, 120, 140, 180 min
27	Ceriello	Diabetes	53	2004	701	human	n=50	n=30 T2DM, n=20 healthy subjects; T2DM patients were treated with placebo or simvastatin 40 mg/day for 12 weeks (double-blind, crossover)	plasma	high-fat meal, 75g glucose or high-fat meal + 75g glucose (high-fat meal = whipping cream containing 75g fat, 5g carbohydrates, 6g proteins per square meter of body surface area; 700 kcal/m2)	glycemia, cholesterol, LDL, HDL, TG, nitrotyrosine, HbA1c, ICAM1, VCAM1, E-selectin	t=0, 60, 120, 180, 240 min
28	Umpaichitra and Banerki	Journal of Pediatric Endocrinology & Metabolism	17	2004	853	human	n=39	n=12 T2DM, n=15 non-diabetics, n=12 non-diabetic non-obese	serum	fat load: 350 ml pasteurized heavy cream, 15 ml fat-free milk, 15 ml chocolate syrup, 1 tablespoon granulated sugar (=117g fat (70g SFA, 467 mg cholesterol), 41.5g cholesterol, 0.5g protein) = 1242 cal. (86.4% fat, 13.4% carbohydrates, 0.2% protein).	cholesterol, TG, HDL-chol., LDL-chol., C-peptide, insulin, glucose	t=0, 120, 240, 360 min
29	Nagashima	Heart Vessels		2010		human	n=24	obese male subjects	serum	70g of OFTT = 342 kcal; 1.5% casein, 0.5% sucrose esters of fatty acids, 0.36% lecithin, 0.25% glycerin fatty acid ester, 0.02% stevia sweetener, 62.4% water, 35% butter, 22.5% SFA, 1.2% MUFA, 11.3% PUFA.	flow-mediated dilation, lipids	t=0, 240 min
30	Robertson	International Journal of Obesity	28	2004	727	human	n=6	healthy men	plasma	125 ml dairy cream (60g fat, 3.3g carbohydrates)	NEFA, 3-OHbutyrate, TG, pancreatic polypeptide (PP), leptin, ghrelin	t=0, 30, 60, 90, 120, 240, 360 min
45	Gosmanov	Am. J. Physiol. Endocrinol. Metab.	299	2010	E953	human	n=13	obese, normotensive, healthy subjects		ivLTT (8 hour infustion of normal saline (40 ml/h), 20% intralipid at 20 ml/h (32 g of fat), 20% intralipid at 40 ml/h (64 g of fat)) or OLTT (32g or 64g of fat); intralipid = 50% PUFA, 26% MUFA, 19% SFA; OLTT = 33% PUFA, 34% MUFA, 22% SFA. OLTT was given in 4 equally doses at t=0, 2, 4 and 6 hours	BP, FFA, lipoproteins, glucose, insulin, C-peptide, leptin, IL-6, CRP, TNFa, endothelial function, heart rate variability	t=0, 240, 480 min
42	van Dijk	Plos One	7	2012	e41388	human	n=18/n=18/n=6	healthy lean, healthy obese and obese diabetic men	plasma	high fat/high energy with different fatty acids (SFA vs. MUFA vs. PUFA). Three types of high fat milkshakes, 95 g of fat Shake 1: SFA 54% SFA Shake 2: MUFA 83% MUFA Shake 3: PUFA 27% PUFA (24% DHA) + 34% SFA. All shakes contained yoghurt, mild and 7.5g sugar.	Inflammation; vascular reactivity, leukocyte activation and cytokines, TG, glucose, FFA, insulin, PBMC transcriptomics	t=0, 120, 240 min
47	Esser et al	Plos One	8(2)	2013	e53474	human	n=20	healthy	plasma	1) HF/HE shake: 53% fresh cream, 3% sugar and 44% water --> 6g protein, 95 g fat, 22g carbohydrates; 2) breakfast shake: 43% full cream milk, 48% full cream yoghurt, 4% lemonade, 4% fantomalt, 1% wheat fiber --> 17 g protein, 14.5 g fat, 49.5g carbohydrates, 2.3g fiber	TG, FFA, insulin, glucose, FMD, blood pressure, laser Doppler iontophoresis, pulse wave analysis (PWA), PBMC gene expression, augmentation index (AIX)	0,1,2,3,4,6 hrs (metabolic); 0,3,6 hrs (FMD, tx)
48	Strassburg K et al	Mol Nutr Food Res	58(3)	2014	591	human	n=36	n=18 lean, n=18 obese male	plasma	high fat/high energy with different fatty acids (SFA vs. MUFA vs. PUFA). Three types of high fat milkshakes, 95 g of fat Shake 1: SFA 54% SFA Shake 2: MUFA 83% MUFA Shake 3: PUFA 27% PUFA (24% DHA) + 34% SFA. All shakes contained yoghurt, mild and 7.5g sugar.	oxylipins	t=0, 120, 240 min
49	Esser et al	Chapter 5, thesis Esser et al		2013		human	n=32	n=17 lean, n=15 obese middele aged men	PBMC	high fat/high energy with different fatty acids (SFA vs. MUFA). Three types of high fat milkshakes, 95 g of fat Shake 1: SFA 54% SFA Shake 2: MUFA 83% MUFA All shakes contained yoghurt, mild and 7.5g sugar.	PBMC gene expression	t=0 and 4 hrs
50	Esser et al.	FASEB	28(3)	2014	1464	human	n=29 (Part I) + n=44 (Part II)	healthy overweight (BMI 25-32) male subjects between 45-70 yrs. Dark-chocolate intervention; acute effect (Part I) and chronic effect (Part II)	plasma	milkshake containing 95g of fat high in MUFA: low-fat yoghurt, low-fat milk, strawberry flavour, 7.5 g sugar, 95 gr high-oleic acid sunflower oil	blood pressure, heart rate, AIX, FMD, hematology, CRP, SAA, sICAM1, sVCAM1, E-selectin, P-selectin, sICAM3, Thrombomodulin, Il-1b, Il-6, Il-8, TNFa, vWF, glucose, TG, insulin, ALAT, ASAT	t=0 & 2hrs (part I), t=0 & 3 hrs (part II)
51	Vette Kip	xxx	x	x	x	human	n=20	n=10 healthy, n=10 MetS & n=10 healthy with 4 wks of overfeeding	blood	milkshake consisting of 53% whipping cream, 3% sugar and 44% water. The volume of the milkshake was ≈500 ml. The nutritional composition of the milkshake per 100 g was 640 kJ, 1.6 g protein, 16 g fat and 3.2 g carbohydrates.	Inbody measures; adiponectin, leptin, resistin, NEFA, cortisol, CRP, Il-1b, Il-6,Il-8,Il-10, TNFa, Il12p70, Il-18, IFNy, oxylipins, blood tx, endocannabinoids, substrate oxidation, glucose, insulin, TG, tot. cholesterol, HDL, GLP-1, GIP, C-peptide, hematology, SAA, ICAM, VCAM, glucagon, pancreatic polypeptide, complement C3	t=0, 1, 2, 4, 6, 8 hrs
40	Esser	J Nutri	143	2013	843	human
OPTT
31	Fernandes	Pediatrics	41(5)	1968	935	Human	5	1 healthy and 4 Liver glycogenosis patients	blood	OGTT, OPTT (casein, egg white, gliadin or amino acid mixture)	Mainly glucose, NEFA, lactate	T=0, 30, 60, 90, 120, 150, 180, 210, 240 min
32	Bosch	Am J of Medicine	77	1984	873	Human	52	21 healthy (16 with 2 kidneys, 5 with 1 kidney), 31 renal disease patients	urine, plasma	OPTT (cooked red meat)	Urine and plasma creatinine, glomerular filtration rate	Blood T=60, 120, Urine T=0, 120
OPGLTT
8	Wopereis	BMC Med Genomics	6	2013	44	human	n=14	healthy	blood	OG+LTT:200 ml whipping cream + 75 gr glucose filled up to 300 ml	IFNγ, IL-1β, IL-6, IL-8, IL-10, IL-12p70, TNF-α CRP, ICAM-1, VCAM-1, SAA, E-selectin, P-selectin, thrombomodulin, leukocytes, neutrophils, lymphocytes, glucose, insulin, triglycerides, gene expression in blood cells, oxylipin profiles	0, 0.5, 1, 2, 4, 6, 8 and 10 h
9	Derosa	Microvascular Research	80	2010	110	human	n=286	males & females	plasma	350 ml whipping cream (35% fat), 2 tablespoons of chocolate-flavored syrup, 1 tablespoon of granulated sugar, 1 tablespoon of instant nonfat dry milk; 1147 kcal, 12% protein, 20% carbohydrates, 68% fat, 472 mg, cholesterol, P/S ratio = 0.06, 400 ml/subject	glycemic control, lipid profile, nitrites/nitrates, inflammation parameters, MMPs	t=0, 180, 360, 540, 720 min
10	Esposito	Am J Clin Nutr	78	2003	1135	human	n=60	n=30 (n=15 males, n=15 females) both with newly diagnosed T2DM, n=30 (n=15 males, n=15 females) healthy subjects	serum	1) high-fat meal (2 sausages, 6 bread slices, a small egg, butter, olive oil); 2) high-carbohydrate, low-fiber meal (= pizza (refined wheat flour) with tomatoes); 3) high-carbohydrate, high-fiber meal (=pizza (whole wheat flour) with tomatoes)	glucose, lipid (total, HDL, TG), IL8, IL18, adiponectin	t=0, 120, 240 min
11	Nappo	Journal of the American College of Cardiology	39	2002	1145	human	n=40	n=20 healthy subjects, n=20 newly diagnosed (max. 6 months) T2DM	plasma	3 meals: 1) high-fat meal (=760 kcal; 58g carbohydrates, 50g fat, 20.4g saturated fat, 246 mg cholesterol, 2.8g fiber), 2) high-carbohydrate meal (pizza + tomatoes), 3) same meals following oral ingestion of vitamin E (800 IU) and ascorbic acid (1,000 mg)	glucose, lipid (total, HDL, TG), cytokine and soluble adhesion molecule count, TNFa, IL6, ICAM1, VCAM1	t=0, 120, 240 min
16	Krug	FASEB	26	2012	6	humans	n=15	Healthy	plasma + urine	OLTT: 3 parts Fresubin Energy Drink + 1 part Calogen: a fat emulsion containing 50 g long-chain TG per 100 ml. The volume of the liquid meal was calculated for each volunteer to provide 35 g fat/m2 body surface area	metabolites	0, 0.5, 1, 1.5, 2, 3, 4, 5, 6, 7, 8 hrs (plasma); 0, 4, 8 (urine)
33	Pellis	Metabolomics	8	2012	347	human	n=36	n=36 healthy overweight men with mildly elevated C-reactive protein levels	plasma	500 ml dairy shake; 300 ml custard, 150 ml cream cheese, 50 ml whipping cream (58,7E% fat, 30E% carbohydrates, 12E% protein)	GC-MS profiling, proteomics, clincal chemistry (glucose, insulin, total FFA, total TG, hsCRP, IL6, TNFa)	t=0, 60, 120, 180, 240, 360 min
34	Zwirska-Korczala	Journal of Physiology and Pharmacology	58	2007	13	human	n=37	n=8 lean, healthy women, n=12 moderately obese + MetS women, n=17 morbidly obese + MetS women	plasma	mixed breakfast (527 kcal); 50g white bread, 33g black bread, 18g margarine, 30g cheese, 9g jam, 200 ml 0.5% fat milk (24.1% fat, 54.4% carbohydrate, 21.5% protein)	plasma hormones	t=0, 30, 60, 120 min
35	Thomsen	Am J Clin Nutr	77	2003	605	human	n=12	n=12 (5 women and 7 men) T2DM patients	plasma	preceding 24h high-carbohydrate food was ingested. Test meals: 1) energy-free soup with 50g carbohydrate (=control), 2) control meal + 100g butter (=72% SFA & 20% water), 3) control meal + 80g olive oil (=74% MUFA).	glucose, insulin, fatty acids, cholesterol, triacylglycerol, GIP, GLP1	t=-30, 0, 30, 60, 90, 120, 150, 180, 210, 240, 270, 300, 330, 360, 390, 420, 450, 480 min
36	Ramos-Roman	Metabolism Clinical and Experimental	61	2012	202	human	n=16	n=16 (n=12 women, n=4 men) nondiabetic, overweight subjects	plasma	cacoa-flavored drink, cereal, banana, skim milk (50% fat (36.2% SFA, 28.9% MUFA, 31.9% PUFA), 43% carbohydrates, 7% protein)	TG-rich lipoproteins, glucose, FFA, insulin, acylcarnitines	t=-360, -240, -180, -120, -60, 0, 60, 120, 180, 240, 300, 360 min
37	Iraklianou	Diabetes Care	24	2001	1299	human	n=32	n=18 T2DM males, n=14 controls		meal = 700 kcal/m2 = 4.75 g protein, 24 g carbohydrates, 65g fat)	glucose, total cholesterol, TG, HDL-C, insulin and leptin	t=0, 120, 240, 360, 480 min
38	Scheffer	European Journal of Clinical Nutrition	65	2011	1242	human	n=42	n=14 male T2DM patients, n=14 male MetS, n=14 male healthy controls	plasma	3 consecutive high-fat mixed meals (900 kcal); 75g carbohydrates, 50g fat and 35g protein. At t=0 (breakfast), t=4h (lunch) and t=8h (dinner)	plasma lipids, glucose, insulin, physicochemical properties of HDL and LDL, HbA1c, total chol, HDL-chol, TG, LDL-chol	t=0, 240, 480, 720, 960 min
39	Saxena	Clinica Chimica Acta	359	2005	101	human	n=39	n=13 T2DM patients with macrovascular complications, n=13 T2DM patients without macrovascular complications, n=13 healthy controls	plasma (EDTA)	high-fat meal (whipped cream with sugar and fruit = 729 kcal/m2; 5.3g protein, 24.75g carbohydrate, 240mg cholesterol, 65.2g fat/m2; P/S ratio = 0.06)	erythrocyte GSH content, SOD activity, glucose, TG, total and HDL chol, LDL chol, HbA1c, TBARS, glutathione	t=0, 120, 240, 360, 480 min
41	Coutinho	Metabolic syndrome and related disorders	6	2008	153	human	n=45	controls vs. T2DM, males & females	serum	milk cream & egg yolk; per 100g: 3.31g protein, 18.71g lipid, 11.48g carbohydrates, 227.55 kcal. 300g per subject = 56g fat.	Lipids, CRP, leukocyte count	t=0, 180, 300 min
43	Phillips	J Clin Endocrinol Metab	95	2010	4455	human	n=30	n=10 lean males, n=10 obese males, n=10 T2DM males	plasma/serum	high-fat meal (bacon and egg muffin, two hash browns, caramel-flavored milk drink (57.5g fat (19.8% SFA), 35g protein, 83g carbohydrate) or water control (50ml/h of room temperature water)	fat mass, hemodynamic measurements, augmentation index, glucose, total chol, HDL, TG, insulin	t=0, 30, 60, 90, 120, 150, 180, 240, 300, 360 min
44	Mahdu	Diabetes Research and clinical practice	80	2008	380	human	n=44	n=11 NGT (FPG<100 mg/dl; 2hPG <140 mg/dl), n=11 PIFG (FPG>100<126 mg/dl; 2hPG<140 mg/dl), n=11 PIGT (FPG<100 mg/dl; 2hPG>140<200 mg/dl), n=11 NDDM (FPG>126 mg/dl; 2hPG>200 mg/dl)	serum	fatty meal = 729 kcal/m2 = 5.3g protein, 24.75g carbohydrate, 240 mg cholesterol, 65.2g fat = whipped cream + sugar + fruits	hemoglobin, liver and kidney function tests, uric acid, lipid profile	t=0, 120, 240, 360, 480 min
52	Casas-Agustench	Clinical Nutrition	28	2009	39	human	n=29	lean-overweight	plasma	50% fat, 10% protein, 40% carbohydrates. 1) PUFA-rich; walnuts, white bread, strawberry jam, apple, skim yogurt, 2) MUFA-rich; virgin olive oil, white bread, strawberry jam, aplle, skim yogurt, skim cheese, 3) SFA-rich; fatty dairy products; white bread, strawberry jam, apple, plain yogurt, Gouda cheese, butter.	Glucose, Insulin and Triglycerides, Energy expenditure, oxidation	t=0, 30, 60, 90, 120, 150, 180, 210, 240, 270, 300 min (t0 vs t300 comparisons)
53	Cheng	Obesity	18	2010	1417	human	n=838	healthy Amish	plasma	heavy whipping cream, skim milk powder, corn syrup, standardised to include 782 calories/m2. 77,6E% fat, 3,1 E% protein, 19,2 E% carbohydrate	inflammatory markers: total leucocytes, CRP, Il1b, MMP-1, MMP-9	t=0, t=4
